# Supplementary material for: Association between sleep duration and hypertension incidence: Systematic review and meta-analysis of cohort studies
Source: PLoS One. 2024 Jul 15;19(7):e0307120. doi: 10.1371/journal.pone.0307120 (PMC11249221; doi:10.1371/journal.pone.0307120)
Supplement: S3 Table — (XLSX) [file pone.0307120.s010.xlsx]

## Sheet: Meta-analysis
Author	Year	DOI	Country	Duration of follow up (years)	Sleep category	Exposed group sleep duration (hour)	Short/Long sleep category	Effect Measure Used (e.g., Hazard Ratio, Odds Ratio, Relative Risk)	Effect size most matched	Lower limit2	Upper limit2
Ganawisch	2006	10.1161/01.HYP.0000217362.34748.e0	USA	10	low sleeper	6 hours	5-7 hours	HR	1.01	0.82	1.23
Ganawisch	2006	10.1161/01.HYP.0000217362.34748.e0	USA	10	low sleeper	≤5 hours	≤5 hours	HR	1.32	1.02	1.71
Ganawisch	2006	10.1161/01.HYP.0000217362.34748.e0	USA	10	high sleeper	≥9 hours	≥9 hours	HR	1.12	0.84	1.5
Kim	2012	10.1253/circj.cj-11-0713	Korea	6	low sleeper	<5 hours	≤5 hours	HR	1.33	1.01	1.76
Kim	2012	10.1253/circj.cj-11-0713	Korea	6	high sleeper	>7 hours		HR	1.05	0.92	1.21
Ganawisch (women)	2013	10.1093/ajh/hpt044	USA	6	low sleeper	6 hours	5-7 hours	HR	1.09	1.03	1.16
Ganawisch (women)	2013	10.1093/ajh/hpt044	USA	6	low sleeper	6 hours	5-7 hours	HR	1.01	0.96	1.07
Ganawisch (women)	2013	10.1093/ajh/hpt044	USA	6	low sleeper	6 hours	5-7 hours	HR	1.05	1	1.11
Ganawisch (women)	2013	10.1093/ajh/hpt044	USA	6	low sleeper	≤5 hours	≤5 hours	HR	1.1	0.98	1.23
Ganawisch (women)	2013	10.1093/ajh/hpt044	USA	6	high sleeper	8 hours	8-9 hours	HR	1.04	0.97	1.1
Ganawisch (women)	2013	10.1093/ajh/hpt044	USA	6	high sleeper	≥9 hours	≥9 hours	HR	1.03	0.91	1.17
Ganawisch (women)	2013	10.1093/ajh/hpt044	USA	6	low sleeper	≤5 hours	≤5 hours	HR	1.01	0.91	1.12
Ganawisch (women)	2013	10.1093/ajh/hpt044	USA	6	high sleeper	8 hours	8-9 hours	HR	0.96	0.91	1.01
Ganawisch (women)	2013	10.1093/ajh/hpt044	USA	6	high sleeper	≥9 hours	≥9 hours	HR	0.92	0.84	1.01
Ganawisch (women)	2013	10.1093/ajh/hpt044	USA	6	low sleeper	≤5 hours	≤5 hours	HR	1.18	1.09	1.28
Ganawisch (women)	2013	10.1093/ajh/hpt044	USA	6	high sleeper	8 hours	8-9 hours	HR	0.98	0.93	1.03
Ganawisch (women)	2013	10.1093/ajh/hpt044	USA	6	high sleeper	≥9 hours	≥9 hours	HR	0.97	0.92	1.02
Lu	2015	10.7150/ijms.12446	China	4.7	low sleeper	<6 hours		HR	0.86	0.54	1.35
Lu	2015	10.7150/ijms.12446	China	4.7	low sleeper	6-8 hours		HR	0.4	0.18	0.86
Li	2015	10.1016/j.sleep.2015.03.024	China	4.4	low sleeper	6-7 hours	5-7 hours	HR	1.01	0.89	1.15
Li	2015	10.1016/j.sleep.2015.03.024	China	4.4	low sleeper	<6 hours		HR	1.1	0.98	1.24
Li	2015	10.1016/j.sleep.2015.03.024	China	4.4	high sleeper	8-9 hours	8-9 hours	HR	1	0.87	1.14
Li	2015	10.1016/j.sleep.2015.03.024	China	4.4	high sleeper	≥9 hours	≥9 hours	HR	1.07	0.84	1.37
Song	2016	10.1038/jhh.2015.118	China	3.9	low sleeper	≤5 hours	≤5 hours	HR	1.06	0.98	1.14
Song	2016	10.1038/jhh.2015.118	China	3.9	high sleeper	8 hours	8-9 hours	HR	1.03	0.98	1.08
Song	2016	10.1038/jhh.2015.118	China	3.9	high sleeper	≥9 hours	≥9 hours	HR	0.95	0.82	1.1
Song	2016	10.1038/jhh.2015.118	China	3.9	low sleeper	6 hours	5-7 hours	HR	1.03	0.97	1.09
Clark	2016	10.5665/sleep.6098	Finland	4.8	low sleeper	<7 hours		HR	1.13	0.96	1.33
Clark	2016	10.5665/sleep.6098	Finland	4.8	high sleeper	≥9 hours	≥9 hours	HR	0.8	0.5	1.17
Wang	2017	10.1016/j.sleep.2017.09.024	China	5	low sleeper	<7 hours		HR	0.93	0.82	1.04
Wang	2017	10.1016/j.sleep.2017.09.024	China	5	high sleeper	8-9 hours	8-9 hours	HR	0.96	0.87	1.05
Wang	2017	10.1016/j.sleep.2017.09.024	China	5	high sleeper	9-10 hours	≥9 hours	HR	0.95	0.85	1.06
Wang	2017	10.1016/j.sleep.2017.09.024	China	5	high sleeper	≥10 hours	≥9 hours	HR	1.11	0.92	1.32
Deng	2017	10.1093/sleep/zsx130	Taiwan	18	low sleeper	< 6 hours		HR	1.08	1.04	1.13
Deng	2017	10.1093/sleep/zsx130	Taiwan	18	high sleeper	> 8 hours		HR	1.02	0.95	1.09
Kim (men)	2018	10.1093/sleep/zsy159	Korea	2.4	low sleeper	≤6 hours		HR	0.96	0.88	1.04
Kim (men)	2018	10.1093/sleep/zsy159	Korea	2.4	high sleeper	≥8 hours		HR	0.99	0.81	1.21
Kim (women)	2018	10.1093/sleep/zsy159	Korea	2.4	low sleeper	≤6 hours		HR	1.34	1.05	1.7
Kim (women)	2018	10.1093/sleep/zsy159	Korea	2.4	high sleeper	≥8 hours		HR	1.14	0.82	1.57
Haung	2021	10.2147/NSS.S329038	China	5	low sleeper	≤7 hours		RR	1.375	1.121	1.686
Haung	2021	10.2147/NSS.S329038	China	5	high sleeper	≥10 hours	≥9 hours	RR	1.557	1.171	2.069
Lunyera (women)	2021	10.1097/HJH.0000000000002929	USA	10.1	low sleeper	≤5 hours	≤5 hours	HR	1.05	0.95	1.16
Lunyera (women)	2021	10.1097/HJH.0000000000002929	USA	10.1	high sleeper	>9 hours	≥9 hours	HR	1.21	0.96	1.52
Lunyera (women)	2021	10.1097/HJH.0000000000002929	USA	10.1	low sleeper	5-7 hours	5-7 hours	HR	1.03	0.97	1.09
Yao	2021	10.2147/NSS.S316113	China	4	low sleeper	≤5 hours	≤5 hours	HR	1.34	1.22	1.48
Yao	2021	10.2147/NSS.S316113	China	4	high sleeper	>9 hours	≥9 hours	HR	1.28	1.13	1.44
Yao	2021	10.2147/NSS.S316113	China	4	low sleeper	5-7 hours	5-7 hours	HR	1.02	0.94	1.1
Yuan	2021	10.1016/j.sleep.2021.10.021	China	3	low sleeper	<5 hours	≤5 hours	HR	1.036	0.892	1.192
Yuan	2021	10.1016/j.sleep.2021.10.021	China	3	low sleeper	5-6 hours	5-7 hours	HR	0.981	0.891	1.079
Yuan	2021	10.1016/j.sleep.2021.10.021	China	3	low sleeper	6-7 hours	5-7 hours	HR	1.032	0.944	1.127
Li	2021	10.3389/fcvm.2021.769130	UK	9	low sleeper	<7 hours		HR	1.15	1.09	1.22
Li	2021	10.3389/fcvm.2021.769130	UK	9	high sleeper	≥9 hours	≥9 hours	HR	1.13	1.04	1.24
Cheng	2022	10.1016/j.atherosclerosis.2022.09.016	UK	10.9	low sleeper	<7 hours		HR	1.13	1.1	1.16
Cheng	2022	10.1016/j.atherosclerosis.2022.09.016	UK	10.9	low sleeper	≤5 hours	≤5 hours	HR	1.11	1.08	1.15
Cheng	2022	10.1016/j.atherosclerosis.2022.09.016	UK	10.9	high sleeper	8 hours	8-9 hours	HR	1.02	0.99	1.05
Cheng	2022	10.1016/j.atherosclerosis.2022.09.016	UK	10.9	high sleeper	9 hours	≥9 hours	HR	1.05	0.99	1.1
Cheng	2022	10.1016/j.atherosclerosis.2022.09.016	UK	10.9	high sleeper	≥10 hours	≥9 hours	HR	1.17	1.07	1.27
Cheng	2022	10.1016/j.atherosclerosis.2022.09.016	UK	10.9	low sleeper	6 hours	5-7 hours	HR	1.27	1.2	1.33

## Sheet: Subgroup analysis
Author	Year	Variable	Subgroup	Exposed group sleep duration (hour)	Effect Measure Used (e.g., Hazard Ratio, Odds Ratio, Relative Risk)	Effect size	Lower limit	Upper limit
Ganawisch	2006	Age	<60 years	low sleeper	HR	1.6	1.19	2.14
Ganawisch	2006	Age	<60 years	low sleeper	HR	1.05	0.83	1.31
Ganawisch	2006	Age	<60 years	high sleeper	HR	0.92	0.6	1.41
Ganawisch	2006	Age	≥60 years	low sleeper	HR	0.85	0.5	1.45
Ganawisch	2006	Age	≥60 years	low sleeper	HR	0.86	0.56	1.33
Ganawisch	2006	Age	≥60 years	high sleeper	HR	1.31	0.86	1.99
Kim	2012	Gender	Male	low sleeper	HR	1.19	0.76	1.85
Kim	2012	Gender	Male	high sleeper	HR	0.99	0.81	1.19
Kim	2012	Gender	Female	low sleeper	HR	1.53	1.06	2.21
Kim	2012	Gender	Female	high sleeper	HR	1.1	0.9	1.33
Ganawisch (women) 1986	2013	Gender	Female	low sleeper	HR	1.1	0.98	1.23
Ganawisch (women) 1986	2013	Gender	Female	low sleeper	HR	1.09	1.03	1.16
Ganawisch (women) 1986	2013	Gender	Female	high sleeper	HR	1.04	0.97	1.1
Ganawisch (women) 1986	2013	Gender	Female	high sleeper	HR	1.03	0.91	1.17
Ganawisch (women) 2000	2013	Gender	Female	low sleeper	HR	1.01	0.91	1.12
Ganawisch (women) 2000	2013	Gender	Female	low sleeper	HR	1.01	0.96	1.07
Ganawisch (women) 2000	2013	Gender	Female	high sleeper	HR	0.96	0.91	1.01
Ganawisch (women) 2000	2013	Gender	Female	high sleeper	HR	0.92	0.84	1.01
Ganawisch (women) 2001	2013	Gender	Female	low sleeper	HR	1.18	1.09	1.28
Ganawisch (women) 2001	2013	Gender	Female	low sleeper	HR	1.05	1	1.11
Ganawisch (women) 2001	2013	Gender	Female	high sleeper	HR	0.98	0.93	1.03
Ganawisch (women) 2001	2013	Gender	Female	high sleeper	HR	0.97	0.92	1.02
Song	2016	Age	<60 years	low sleeper	HR	1.11	1.02	1.21
Song	2016	Age	≥60 years	low sleeper	HR	0.91	0.75	1.1
Song	2016	Age	<60 years	low sleeper	HR	1.02	0.96	1.08
Song	2016	Age	≥60 years	low sleeper	HR	1.09	0.94	1.26
Song	2016	Age	<60 years	high sleeper	HR	1.04	0.98	1.09
Song	2016	Age	≥60 years	high sleeper	HR	1.07	0.94	1.22
Song	2016	Age	<60 years	high sleeper	HR	0.97	0.83	1.13
Song	2016	Age	≥60 years	high sleeper	HR	1.16	0.76	1.78
Song	2016	Gender	Male	low sleeper	HR	1.02	0.94	1.12
Song	2016	Gender	Female	low sleeper	HR	1.27	1.02	1.58
Song	2016	Gender	Male	low sleeper	HR	1	0.94	1.06
Song	2016	Gender	Female	low sleeper	HR	1.23	1.05	1.45
Song	2016	Gender	Male	high sleeper	HR	1.01	0.96	1.06
Song	2016	Gender	Female	high sleeper	HR	1.25	1.1	1.42
Song	2016	Gender	Male	high sleeper	HR	1	0.86	1.17
Song	2016	Gender	Female	high sleeper	HR	0.82	0.53	1.28
Kim (men)	2018	Gender	Male	low sleeper	HR	0.96	0.88	1.04
Kim (men)	2018	Gender	Male	high sleeper	HR	0.99	0.81	1.21
Kim (women)	2018	Gender	Female	low sleeper	HR	1.34	1.05	1.7
Kim (women)	2018	Gender	Female	high sleeper	HR	1.14	0.82	1.57
Lunyera (women)	2021	Gender	Female	low sleeper	HR	1.05	0.95	1.16
Lunyera (women)	2021	Gender	Female	low sleeper	HR	1.03	0.97	1.09
Lunyera (women)	2021	Gender	Female	high sleeper	HR	1.21	0.96	1.52
Yuan	2021	Age	<60 years	low sleeper	HR	1.116	0.947	1.316
Yuan	2021	Age	≥60 years	low sleeper	HR	1.071	0.964	1.189
Yuan	2021	Age	<60 years	low sleeper	HR	1.062	0.964	1.17
Yuan	2021	Age	≥60 years	low sleeper	HR	1.007	0.736	1.379
Yuan	2021	Age	<60 years	low sleeper	HR	0.949	0.752	1.197
Yuan	2021	Age	≥60 years	low sleeper	HR	1.048	0.835	1.316
Yao	2021	Gender	Male	low sleeper	HR	1.28	1.11	1.48
Yao	2021	Gender	Male	low sleeper	HR	0.92	0.82	1.03
Yao	2021	Gender	Male	high sleeper	HR	1.16	0.99	1.37
Yao	2021	Gender	Female	low sleeper	HR	1.4	1.23	1.6
Yao	2021	Gender	Female	low sleeper	HR	1.13	1	1.27
Yao	2021	Gender	Female	high sleeper	HR	1.42	1.19	1.68
Yao	2021	Age	<60 years	low sleeper	HR	1.4	1.2	1.63
Yao	2021	Age	<60 years	low sleeper	HR	1.07	0.95	1.21
Yao	2021	Age	<60 years	high sleeper	HR	1.33	1.1	1.59
Yao	2021	Age	≥60 years	low sleeper	HR	1.26	1.11	1.43
Yao	2021	Age	≥60 years	low sleeper	HR	0.95	0.85	1.07
Yao	2021	Age	≥60 years	high sleeper	HR	1.24	1.06	1.45
